# Supplementary material for: The insect pathogenic bacterium Xenorhabdus innexi has attenuated virulence in multiple insect model hosts yet encodes a potent mosquitocidal toxin
Source: BMC Genomics. 2017 Dec 1;18:927. doi: 10.1186/s12864-017-4311-4 (PMC5709968; doi:10.1186/s12864-017-4311-4)
Supplement: Supplementary file 3 — List of X. nematophila ATCC19061 genes present in X. bovienii SS-2004, X. doucetiae FRM16, but absent in X. innexi HGB1681. (XLSX 42 kb) [file 12864_2017_4311_MOESM3_ESM.xlsx]

## Sheet: MaGeTextFormat (27).txt
Table S2. List of X. nematophila ATCC19061 genes present in X. bovienii SS-2004, X. doucetiae FRM16, but absent from X. innexi HGB1681.
	insecticidal toxin-encoding genes or associated
	rhabduscin-encoding genes
	antimicrobial molecule biosynthesis encoding-genes
	cytolysin encoding-genes
Label	Begin	End	Gene	Product	Xenorhabdus bovienii SS2004	Xenorhabdus doucetiae FRM16
XNC1_0006	7218	7487	_	conserved hypothetical protein	No Hit	XDD1v4_2117
XNC1_0015	12877	14025	_	conserved hypothetical protein	No Hit	XDD1v4_3934
XNC1_0017	15323	16057	_	Zinc metalloprotease	XBJ1_0014	No Hit
XNC1_0018	16057	19146	hsdR	Type I site-specific deoxyribonuclease HsdR	XBJ1_0015	No Hit
XNC1_0019	19192	20550	hsdS	Type I restriction-modification enzyme subunit S	XBJ1_0016	No Hit
XNC1_0020	20538	22997	hsdM	Type I restriction-modification enzyme subunit M	XBJ1_0017	No Hit
XNC1_0021	23125	24366	_	ATPase, AAA+ superfamily	XBJ1_0018	No Hit
XNC1_0041	44345	44536	_	D-ribose transport protein (ABC superfamily, peri_bind) (C-terminal fragment)	XBJ1_0040	XDD1v4_0051
XNC1_0070	72746	73138	_	transposase (fragment)	XBJ1_2094, XBJ1_2387, XBJ1_2395	No Hit
XNC1_0077	80396	81160	_	putative transferase enzyme	XBJ1_4403	XDD1v4_3966
XNC1_0079	82145	82399	_	formate dehydrogenase-O, major subunit (fragment)	No Hit	XDD1v4_3962
XNC1_0080	82396	82695	_	formate dehydrogenase-O, cytochrome B556 (FDO) subunit (fragment)	No Hit	XDD1v4_3958
XNC1_0087	85902	86987	_	hypothetical protein	No Hit	XDD1v4_3945
XNC1_0089	88926	89705	_	GntR-family transcriptional regulator	XBJ1_4389	XDD1v4_3941
XNC1_0091	90355	91812	_	Cytosine/purines, uracil, thiamine, allantoin permease family protein (modular protein)	XBJ1_4388	XDD1v4_3940
XNC1_0092	91782	92675	yegV	putative sugar kinase with ribokinase-like domain	XBJ1_4387	XDD1v4_3939
XNC1_0093	92814	93137	_	conserved hypothetical protein	No Hit	XDD1v4_0466
XNC1_0096	95343	96227	_	transposase	XBJ1_1419, XBJ1_1418, XBJ1_3070, XBJ1_0623, XBJ1_0638, XBJ1_1846	XDD1v4_0228, XDD1v4_0230, XDD1v4_0232, XDD1v4_0246, XDD1v4_0248, XDD1v4_0250
XNC1_0103	100845	101153	_	putative counterpart of the neighbouring HipB-like protein	No Hit	XDD1v4_0609, XDD1v4_3265
XNC1_0105	101830	102246	ydcQ	putative regulator with DNA-binding domain	No Hit	XDD1v4_0443, XDD1v4_3420
XNC1_0106	102317	102478	_	hypothetical protein	No Hit	XDD1v4_0444
XNC1_0112	107839	108888	_	Myo-inositol 2-dehydrogenase	XBJ1_4314	No Hit
XNC1_0113	108905	109495	_	Acetyltransferases	XBJ1_4315	No Hit
XNC1_0123	116607	116852	_	RNA-directed DNA polymerase (Reverse transcriptase) (fragment)	XBJ1_1470	XDD1v4_0231, XDD1v4_0247
XNC1_0125	117545	118513	_	transposase	No Hit	XDD1v4_1945
XNC1_0126	118546	118674	_	Transposase (fragment)	No Hit	XDD1v4_1945
XNC1_0128	118804	119514	_	Transposase (fragment)	XBJ1_0715, XBJ1_1330, XBJ1_1405	No Hit
XNC1_0154	141654	142040	_	conserved hypothetical protein	XBJ1_1380, XBJ1_4341	XDD1v4_0143
XNC1_0167	153915	154799	_	transposase	XBJ1_1419, XBJ1_1418, XBJ1_3070, XBJ1_0623, XBJ1_0638, XBJ1_1846	XDD1v4_0228, XDD1v4_0230, XDD1v4_0232, XDD1v4_0246, XDD1v4_0248, XDD1v4_0250
XNC1_0175	160796	161095	_	hypothetical protein	No Hit	XDD1v4_0123
XNC1_0184	168127	168873	_	hypothetical protein	XBJ1_4369	No Hit
XNC1_0185	169267	169509	_	Putative cytoplasmic protein (modular protein)	XBJ1_4370	No Hit
XNC1_0186	169643	170482	_	hypothetical protein	XBJ1_4371	No Hit
XNC1_0187	170505	171524	_	putative phage gene	XBJ1_0999, XBJ1_4372	XDD1v4_2854, XDD1v4_3442
XNC1_0189	172114	172626	_	putative bacteriophage protein	XBJ1_4374	No Hit
XNC1_0190	172629	172847	_	hypothetical protein	XBJ1_4375	No Hit
XNC1_0195	176775	177590	dinD	DNA-damage-inducible protein, part of SOS response	XBJ1_4382	No Hit
XNC1_0198	178075	178428	_	Site-specific recombinase (fragment)	XBJ1_4383	No Hit
XNC1_0202	179958	180179	phd	Prevent-host-death protein	XBJ1_4379, XBJ1_4384	XDD1v4_0112
XNC1_0203	180176	180574	doc	Death on curing protein	XBJ1_4380	XDD1v4_0111
XNC1_0215	189869	190060	_	hypothetical protein	XBJ1_4289	No Hit
XNC1_0231	206343	207038	_	transposase	XBJ1_2618, XBJ1_2685, XBJ1_2615	No Hit
XNC1_0233	207395	208783	_	Sea14 (modular protein)	XBJ1_1571, XBJ1_3362	No Hit
XNC1_0260	229014	229709	_	transposase	XBJ1_2094, XBJ1_2618, XBJ1_2685, XBJ1_0876, XBJ1_1964, XBJ1_2387, XBJ1_2395, XBJ1_2615	No Hit
XNC1_0263	230417	230548	_	hypothetical protein	No Hit	XDD1v4_0209
XNC1_0265	231943	232053	_	conserved hypothetical protein	No Hit	XDD1v4_0443
XNC1_0266	232081	232281	_	conserved hypothetical protein	No Hit	XDD1v4_0443, XDD1v4_3420
XNC1_0280	246151	246282	_	hypothetical protein	No Hit	XDD1v4_1225
XNC1_0357	289847	290221	_	hypothetical protein	No Hit	XDD1v4_0320
XNC1_0358	290169	290300	_	hypothetical protein	No Hit	XDD1v4_1225
XNC1_0398	333702	333818	_	hypothetical protein	No Hit	XDD1v4_0359
XNC1_0399	333871	334167	_	hypothetical protein	XBJ1_4164	No Hit
XNC1_0408	342564	342764	_	hypothetical protein; putative exported protein	XBJ1_4156	No Hit
XNC1_0442	374342	375847	_	Major facilitator family transporter	No Hit	XDD1v4_0411
XNC1_0443	375897	376601	_	hypothetical protein	No Hit	XDD1v4_0412
XNC1_0445	378057	379274	_	hypothetical protein	No Hit	XDD1v4_0414
XNC1_0515	452552	452809	_	hypothetical protein	No Hit	XDD1v4_0493
XNC1_0528	460279	460662	_	hypothetical protein	XBJ1_0950	No Hit
XNC1_0530	463944	464216	_	putative counterpart of the neighbouring MazF-like protein	XBJ1_1578	XDD1v4_0561
XNC1_0541	468734	469183	_	hypothetical protein	XBJ1_2752	No Hit
XNC1_0544	470068	470316	_	2\'-phosphotransferase (fragment)	XBJ1_0419	No Hit
XNC1_0549	473480	473611	_	D-cysteine desulfhydrase, PLP-dependent enzyme (fragment)	No Hit	XDD1v4_0532
XNC1_0559	478400	478573	_	hypothetical protein	XBJ1_4399	No Hit
XNC1_0560	478637	478951	_	hypothetical protein	XBJ1_4399	No Hit
XNC1_0578	494392	495963	_	putative transposase	XBJ1_0771, XBJ1_0284, XBJ1_0287, XBJ1_1559	No Hit
XNC1_0601	512324	512443	_	hypothetical protein	XBJ1_1115	No Hit
XNC1_0602	513181	514314	_	hypothetical protein	XBJ1_2173	No Hit
XNC1_0603	514311	514724	_	putative Metallothiol transferase fosB (Fosfomycin resistance protein)	XBJ1_2174	No Hit
XNC1_0604	514790	515803	_	putative Gamma-butyrobetaine dioxygenase	XBJ1_2175	No Hit
XNC1_0606	516798	517694	_	hypothetical protein	XBJ1_2177	No Hit
XNC1_0607	517725	518600	_	hypothetical protein	XBJ1_2178	No Hit
XNC1_0609	519560	520366	_	putative ABC-2 type transport system permease protein	XBJ1_2180	No Hit
XNC1_0610	520370	521152	_	conserved hypothetical protein; putative membrane protein	XBJ1_2181	No Hit
XNC1_0611	521508	522179	_	putative Arsenical resistance protein ArsH	XBJ1_2187	No Hit
XNC1_0612	522232	523377	_	hypothetical protein	XBJ1_2186	No Hit
XNC1_0613	523469	524839	_	putative Thermostable carboxypeptidase 1 (Carboxypeptidase Taq)	XBJ1_2185	No Hit
XNC1_0626	536454	536585	_	hypothetical protein	No Hit	XDD1v4_1225
XNC1_0689	598351	598422	_	hypothetical protein	No Hit	XDD1v4_0783
XNC1_0695	605412	606107	_	transposase	XBJ1_2618, XBJ1_2685, XBJ1_0174, XBJ1_1964, XBJ1_2615, XBJ1_2911	No Hit
XNC1_0701	608769	609464	_	transposase	XBJ1_2618, XBJ1_2685, XBJ1_0174, XBJ1_1964, XBJ1_2615, XBJ1_2911	No Hit
XNC1_0718	621970	622926	_	transposase	XBJ1_0715, XBJ1_1330, XBJ1_1405, XBJ1_4126, XBJ1_4300, XBJ1_4395, XBJ1_3179	XDD1v4_1945
XNC1_0723	626593	627039	_	hypothetical protein	No Hit	XDD1v4_1526
XNC1_0724	627099	627356	_	hypothetical protein	XBJ1_1115	No Hit
XNC1_0727	628110	629207	_	Transposase	XBJ1_1505, XBJ1_2136, XBJ1_3108, XBJ1_3355	No Hit
XNC1_0728	629507	630529	_	transposase	XBJ1_0631, XBJ1_0632, XBJ1_0663	XDD1v4_0229, XDD1v4_0249
XNC1_0730	631276	631893	_	hypothetical protein	No Hit	XDD1v4_1215, XDD1v4_1318
XNC1_0750	649610	649744	_	Sulfatase domain protein (fragment)	XBJ1_0881, XBJ1_1686	No Hit
XNC1_0755	653930	654073	_	hypothetical protein	No Hit	XDD1v4_0830
XNC1_0775	669352	669675	_	transposase	XBJ1_1579, XBJ1_2581, XBJ1_3059, XBJ1_3140, XBJ1_3420, XBJ1_3588	No Hit
XNC1_0776	669773	670177	_	transposase	XBJ1_1580, XBJ1_2582, XBJ1_3056, XBJ1_3139, XBJ1_3419	No Hit
XNC1_0777	670400	670816	_	transposase (fragment)	XBJ1_2618, XBJ1_2685, XBJ1_2615	No Hit
XNC1_0779	671191	671454	_	transposase (fragment)	XBJ1_1964	No Hit
XNC1_0782	672916	673236	_	conserved hypothetical protein	XBJ1_0463	XDD1v4_0698
XNC1_0801	693213	693284	_	hypothetical protein	No Hit	XDD1v4_3095
XNC1_0828	712068	712265	_	hypothetical protein	No Hit	XDD1v4_1055
XNC1_0831	714091	715059	_	transposase	No Hit	XDD1v4_1945
XNC1_0832	715087	716043	_	transposase	XBJ1_0715, XBJ1_1330, XBJ1_1405, XBJ1_4126, XBJ1_4300, XBJ1_4395, XBJ1_3179	XDD1v4_1945
XNC1_0859	733957	734469	_	Putative prophage primase (fragment)	XBJ1_1318, XBJ1_2652	No Hit
XNC1_0867	738175	739035	_	hypothetical protein; putative exported protein	XBJ1_0087	No Hit
XNC1_0869	739934	740110	_	putative Transposase	XBJ1_3887	XDD1v4_1766
XNC1_0870	740123	740455	_	putative Transposase	No Hit	XDD1v4_0236, XDD1v4_0388, XDD1v4_0409, XDD1v4_1003, XDD1v4_1401, XDD1v4_1698, XDD1v4_1948, XDD1v4_2351, XDD1v4_2449, XDD1v4_2610
XNC1_0871	740449	740817	_	putative Transposase	XBJ1_2183	XDD1v4_0237, XDD1v4_0240, XDD1v4_0387, XDD1v4_0408, XDD1v4_1004, XDD1v4_1400, XDD1v4_1697, XDD1v4_1764, XDD1v4_1947, XDD1v4_2125
XNC1_0943	809233	810450	fsr	fosmidomycin/multidrug transport protein (MFS family)	XBJ1_1600	XDD1v4_0916
XNC1_0967	836053	836907	tesB	acyl-CoA thioesterase II	No Hit	XDD1v4_0891
XNC1_0977	845734	845886	_	hypothetical protein	No Hit	XDD1v4_0881
XNC1_1010	881833	882363	_	putative transposase	XBJ1_3107	No Hit
XNC1_1019	891553	892263	_	Transposase (fragment)	XBJ1_1523	No Hit
XNC1_1038	910950	911348	_	hypothetical protein	XBJ1_3496	XDD1v4_3037
XNC1_1142	1019735	1021024	pirB	JHE-like toxin, \'\'Photorhabdus insecticidal related\'\' toxin, PirB	No Hit	XDD1v4_2940
XNC1_1143	1021093	1021500	pirA	JHE-like toxin, \'\'Photorhabdus insecticidal related\'\' toxin, PirA	No Hit	XDD1v4_2939
XNC1_1145	1022231	1023094	_	conserved hypothetical protein	XBJ1_0855	No Hit
XNC1_1179	1051593	1052477	_	transposase	XBJ1_1419, XBJ1_1418, XBJ1_3070, XBJ1_0623, XBJ1_0638, XBJ1_1846	XDD1v4_0228, XDD1v4_0230, XDD1v4_0232, XDD1v4_0246, XDD1v4_0248, XDD1v4_0250
XNC1_1203	1070920	1071513	tfaE	putative e14 prophage; tail fiber assembly	XBJ1_1372, XBJ1_1379	XDD1v4_2911
XNC1_1221	1086139	1087146	isnA	Isocyanide synthesiszing protein IsnA involved in rhabduscin biosynthesis	XBJ1_1355	XDD1v4_2893
XNC1_1222	1087180	1088070	isnB	Isocyanide synthesiszing protein IsnB involved in rhabduscin biosynthesis	XBJ1_1354	XDD1v4_2892
XNC1_1223	1088074	1089360	_	Glycosyltransferase involved in rhabduscin biosynthesis	XBJ1_1353	XDD1v4_2891
XNC1_1284	1151048	1151179	_	hypothetical protein	No Hit	XDD1v4_1225
XNC1_1298	1163461	1165284	xhbF	Putative siderophore biosynthetic enzyme	XBJ1_3238, XBJ1_3246	XDD1v4_1235, XDD1v4_1245
XNC1_1305	1172659	1174242	_	putative L-2,4-diaminobutyrate decarboxylase	No Hit	XDD1v4_1243
XNC1_1306	1174287	1175585	_	putative siderophore biosynthesis protein	XBJ1_3239	XDD1v4_1244
XNC1_1307	1175585	1177993	_	Putative siderophore biosynthetic enzyme	XBJ1_3238, XBJ1_3246	XDD1v4_1235, XDD1v4_1245
XNC1_1363	1226795	1226920	_	putative transcriptional regulator with DNA-binding domain (fragment)	No Hit	XDD1v4_3141
XNC1_1368	1229234	1229494	_	conserved hypothetical protein	XBJ1_0858	No Hit
XNC1_1370	1229920	1230660	_	Alkaline protease secretion protein (fragment)	XBJ1_0489	No Hit
XNC1_1373	1232292	1232612	_	putative counterpart of the neighbouring CcdA-like protein	No Hit	XDD1v4_1305
XNC1_1374	1232612	1232893	_	CcdA-like protein	No Hit	XDD1v4_0684, XDD1v4_1306
XNC1_1393	1266614	1269421	_	Pullulanase precursor (Alpha-dextrin endo-1,6-alpha- glucosidase) (Pullulan 6-glucanohydrolase)	XBJ1_1072	XDD1v4_1325
XNC1_1405	1283732	1284121	sdhC	succinate dehydrogenase, hydrophobic subunit, cytochrome b556 with SdhD	XBJ1_1061	XDD1v4_1338
XNC1_1415	1296926	1297042	_	Protein ybgT	XBJ1_1051	XDD1v4_1348
XNC1_1445	1323727	1323876	_	hypothetical protein	XBJ1_1015	No Hit
XNC1_1454	1330887	1331165	_	putative ABC-type transport system	No Hit	XDD1v4_0570, XDD1v4_0707
XNC1_1464	1340627	1340980	_	conserved hypothetical protein	No Hit	XDD1v4_1492
XNC1_1482	1360955	1361569	_	conserved hypothetical protein	XBJ1_0959	No Hit
XNC1_1488	1367614	1367769	_	hypothetical protein	XBJ1_0945	No Hit
XNC1_1505	1392601	1392747	_	hypothetical protein	XBJ1_0926	XDD1v4_1519
XNC1_1529	1412121	1412288	_	hypothetical protein	No Hit	XDD1v4_1536
XNC1_1600	1493754	1493912	rmf	ribosome modulation factor	XBJ1_0782	No Hit
XNC1_1607	1500248	1500475	_	hypothetical protein	No Hit	XDD1v4_1611
XNC1_1614	1506202	1506360	_	hypothetical protein	No Hit	XDD1v4_2366
XNC1_1631	1521342	1521494	_	Magnesium transporting ATPase, P-type 1 (Mg(2+) transport ATPase, P-type 1) (fragment)	No Hit	XDD1v4_2379
XNC1_1632	1521491	1521949	_	hypothetical protein	No Hit	XDD1v4_2379
XNC1_1642	1526436	1526918	_	Putative transposase	XBJ1_2182	XDD1v4_0237, XDD1v4_0240, XDD1v4_0387, XDD1v4_1004, XDD1v4_1033, XDD1v4_1400, XDD1v4_1697, XDD1v4_1764, XDD1v4_1947, XDD1v4_2350
XNC1_1643	1527201	1528781	_	putative L-lactate permease	XBJ1_0640, XBJ1_0641	No Hit
XNC1_1665	1541663	1542088	_	putative transposase (fragment)	XBJ1_2184, XBJ1_3887	XDD1v4_0236, XDD1v4_0242, XDD1v4_0388, XDD1v4_0409, XDD1v4_1003, XDD1v4_1032, XDD1v4_1401, XDD1v4_1698, XDD1v4_2351, XDD1v4_2449
XNC1_1667	1542369	1542545	_	conserved hypothetical protein	XBJ1_3887	XDD1v4_1766
XNC1_1668	1542558	1542977	_	putative transposase (fragment)	No Hit	XDD1v4_0236, XDD1v4_0388, XDD1v4_0409, XDD1v4_1003, XDD1v4_1401, XDD1v4_1698, XDD1v4_1948, XDD1v4_2351, XDD1v4_2449, XDD1v4_2610
XNC1_1670	1543231	1544487	_	putative transposase (fragment)	XBJ1_0771, XBJ1_0772, XBJ1_0284, XBJ1_1559	No Hit
XNC1_1698	1572674	1573756	xcnN	Fatty acid desaturase involved in xenocoumacin synthesis	No Hit	XDD1v4_1806
XNC1_1699	1574084	1575169	xcnM	Saccharopine dehydrogenase involved in xenocoumacin synthesis	No Hit	XDD1v4_1804
XNC1_1700	1575318	1579781	xcnL	Polyketide synthase involved in xenocoumacin synthesis	No Hit	XDD1v4_1796, XDD1v4_1798, XDD1v4_1802, XDD1v4_2715
XNC1_1701	1579884	1582457	xcnK	Non-ribosomal peptide synthase involved in xenocoumacin synthesis	No Hit	XDD1v4_1801
XNC1_1702	1582639	1582962	xcnJ	Conserved hypothetical protein involved in xenocoumacin synthesis	No Hit	XDD1v4_1800
XNC1_1703	1582971	1583702	xcnI	Thioesterase involved in xenocoumacin synthesis	No Hit	XDD1v4_1799
XNC1_1705	1589816	1591285	xcnG	Membrane-bound and D-asparagineñspecific peptidase involved in cleavage and activation of prexenocoumacins	No Hit	XDD1v4_1797
XNC1_1707	1601892	1603043	xcnE	Acyl-CoA dehydrogenase involved in xenocoumacin synthesis	XBJ1_2699	XDD1v4_1795, XDD1v4_2720
XNC1_1708	1603051	1603308	xcnD	Putative acyl carrier protein potentially involved in xenocoumacin synthesis	No Hit	XDD1v4_1794, XDD1v4_2721
XNC1_1709	1603342	1604403	xcnC	Methoxymalonate biosynthesis protein involved in xenocoumacin synthesis	No Hit	XDD1v4_1793
XNC1_1711	1605964	1613982	xcnA	Non-ribosomal peptide synthase involved in Xenocoumacin synthesis	XBJ1_2695, XBJ1_2697	XDD1v4_1791, XDD1v4_2716, XDD1v4_2718
XNC1_1721	1625264	1625410	_	hypothetical protein	XBJ1_1958	No Hit
XNC1_1732	1632534	1633517	fimA	Putative fimbrial protein FimA	XBJ1_1946	XDD1v4_2344
XNC1_1740	1644084	1644245	_	hypothetical protein	XBJ1_1115	No Hit
XNC1_1759	1682798	1683409	_	putative Oleoyl-[acyl-carrier-protein] hydrolase	No Hit	XDD1v4_1799
XNC1_1764	1699735	1705677	_	hypothetical protein	No Hit	XDD1v4_1956
XNC1_1782	1722130	1722882	_	putative insertion sequence ATP-binding protein y4bM/y4kI/y4tA	XBJ1_2998	No Hit
XNC1_1786	1725254	1725658	_	transposase (fragment)	XBJ1_1448	No Hit
XNC1_1790	1727029	1727886	_	conserved hypothetical protein	XBJ1_1885, XBJ1_2605, XBJ1_2910, XBJ1_1519, XBJ1_1978, XBJ1_2580, XBJ1_3326, XBJ1_3355	No Hit
XNC1_1802	1735175	1735459	_	transposase (fragment)	No Hit	XDD1v4_0177
XNC1_1815	1743425	1744090	yniC	putative enzyme, with a phosphatase-like domain	No Hit	XDD1v4_3622
XNC1_1845	1769919	1770227	_	putative regulator with DNA-binding domain (fragment)	No Hit	XDD1v4_3420
XNC1_1858	1779432	1780454	_	transposase	No Hit	XDD1v4_0229, XDD1v4_0249
XNC1_1892	1812494	1813039	_	Transposase (fragment)	XBJ1_3108	No Hit
XNC1_1895	1814556	1814867	_	hypothetical protein	XBJ1_3720	XDD1v4_0604, XDD1v4_0604
XNC1_1896	1814987	1815478	_	conserved hypothetical protein	XBJ1_3720, XBJ1_3759	XDD1v4_0604, XDD1v4_0604, XDD1v4_0604, XDD1v4_2263
XNC1_1897	1815760	1815894	_	conserved hypothetical protein	XBJ1_3717, XBJ1_3718, XBJ1_3721	XDD1v4_0602, XDD1v4_0603, XDD1v4_2261, XDD1v4_2262
XNC1_1899	1817508	1818476	_	transposase	XBJ1_0715, XBJ1_1330, XBJ1_1405, XBJ1_4395	XDD1v4_1945
XNC1_1900	1818750	1819772	_	transposase	No Hit	XDD1v4_0229, XDD1v4_0249
XNC1_1901	1820277	1820453	_	conserved hypothetical protein	XBJ1_3887	XDD1v4_1766
XNC1_1902	1820466	1820813	_	hypothetical protein	XBJ1_2184	XDD1v4_0236, XDD1v4_0388, XDD1v4_0409, XDD1v4_1003, XDD1v4_1401, XDD1v4_1698, XDD1v4_1948, XDD1v4_2351, XDD1v4_2449, XDD1v4_2610
XNC1_1903	1820807	1821175	_	hypothetical protein	XBJ1_2183	XDD1v4_0237, XDD1v4_0240, XDD1v4_0387, XDD1v4_0408, XDD1v4_1004, XDD1v4_1400, XDD1v4_1697, XDD1v4_1764, XDD1v4_1947, XDD1v4_2125
XNC1_1904	1821397	1821942	_	hypothetical protein; putative membrane protein	XBJ1_2139	No Hit
XNC1_1971	1867358	1867930	_	conserved hypothetical protein	XBJ1_1581	No Hit
XNC1_1972	1867903	1869000	_	Gene, complete cds	XBJ1_1505, XBJ1_2136, XBJ1_3108	No Hit
XNC1_1988	1878762	1879490	_	conserved hypothetical protein; putative exported protein	XBJ1_1978, XBJ1_2580, XBJ1_3326	No Hit
XNC1_1989	1879452	1880336	_	transposase	XBJ1_1454	XDD1v4_0228, XDD1v4_0232, XDD1v4_0246, XDD1v4_0250
XNC1_1990	1880444	1880947	_	putative transposase (fragment)	XBJ1_1519, XBJ1_2147	No Hit
XNC1_2000	1889491	1890243	_	putative insertion sequence ATP-binding protein y4bM/y4kI/y4tA	XBJ1_2998	No Hit
XNC1_2001	1890324	1890482	_	hypothetical protein	XBJ1_1115, XBJ1_0218	XDD1v4_0515
XNC1_2004	1891778	1891954	_	putative transposase	XBJ1_3887	No Hit
XNC1_2005	1891967	1892314	_	hypothetical protein	XBJ1_2184	XDD1v4_0236, XDD1v4_0388, XDD1v4_0409, XDD1v4_1003, XDD1v4_1401, XDD1v4_1698, XDD1v4_1948, XDD1v4_2351, XDD1v4_2449, XDD1v4_2610
XNC1_2006	1892308	1892745	_	hypothetical protein	XBJ1_2183, XBJ1_2182	XDD1v4_0237, XDD1v4_0240, XDD1v4_0387, XDD1v4_1004, XDD1v4_1400, XDD1v4_1697, XDD1v4_1764, XDD1v4_1947, XDD1v4_2350, XDD1v4_2450
XNC1_2010	1893856	1894221	_	Transposase (fragment)	XBJ1_1505, XBJ1_2147	No Hit
XNC1_2011	1894223	1894723	_	Transposase (fragment)	XBJ1_3108	No Hit
XNC1_2012	1894845	1895477	_	Putative transposase	XBJ1_3107	No Hit
XNC1_2013	1895531	1895824	_	conserved hypothetical protein	XBJ1_0770, XBJ1_0288, XBJ1_1560	No Hit
XNC1_2014	1895844	1897415	_	transposase	XBJ1_0771, XBJ1_0772, XBJ1_0284, XBJ1_1559	No Hit
XNC1_2015	1897563	1897940	_	PA-I galactophilic lectin (PA-IL) (Galactose-binding lectin)	XBJ1_3167, XBJ1_0747, XBJ1_2814	XDD1v4_3093
XNC1_2024	1915661	1915837	_	ParE-like protein (ParDE toxin-antitoxin system)	No Hit	XDD1v4_0465
XNC1_2028	1917776	1924951	_	Mcf2	No Hit	XDD1v4_1049
XNC1_2029	1925311	1925706	_	conserved hypothetical protein	XBJ1_3963	No Hit
XNC1_2031	1926329	1926634	_	hypothetical protein	XBJ1_2518	No Hit
XNC1_2042	1973285	1973911	_	conserved hypothetical protein	No Hit	XDD1v4_2662
XNC1_2070	1991926	1992870	_	conserved hypothetical protein	XBJ1_2250	No Hit
XNC1_2080	1998504	1998686	_	hypothetical protein	XBJ1_2124	No Hit
XNC1_2083	2001516	2003036	_	putative Alkaline phosphatase	XBJ1_1894	No Hit
XNC1_2090	2007143	2007511	_	putative transposase (fragment)	XBJ1_2183	XDD1v4_0237, XDD1v4_0240, XDD1v4_0387, XDD1v4_0408, XDD1v4_1004, XDD1v4_1400, XDD1v4_1697, XDD1v4_1947, XDD1v4_2350, XDD1v4_2450
XNC1_2091	2007505	2007852	_	putative transposase (fragment)	XBJ1_2184	XDD1v4_0236, XDD1v4_0388, XDD1v4_0409, XDD1v4_1003, XDD1v4_1401, XDD1v4_1698, XDD1v4_1948, XDD1v4_2351, XDD1v4_2449, XDD1v4_2610
XNC1_2092	2007865	2008041	_	putative transposase (fragment)	XBJ1_3887	XDD1v4_1766
XNC1_2098	2011594	2012478	_	transposase	XBJ1_3070, XBJ1_0623, XBJ1_1846	XDD1v4_0228, XDD1v4_0230, XDD1v4_0232, XDD1v4_0246, XDD1v4_0248, XDD1v4_0250
XNC1_2123	2032283	2034208	_	putative Transcriptional regulator, Fis family	XBJ1_2469	XDD1v4_1881
XNC1_2125	2036451	2036816	_	putative PA-I galactophilic lectin (PA-IL) (Galactose-binding lectin)	XBJ1_3167, XBJ1_0747, XBJ1_2814	XDD1v4_3093
XNC1_2127	2038493	2039128	_	hypothetical protein	XBJ1_0087	No Hit
XNC1_2128	2039183	2039374	_	hypothetical protein; putative exported protein	XBJ1_0087	No Hit
XNC1_2141	2051658	2052212	_	Protein yecM	XBJ1_2223	No Hit
XNC1_2170	2089642	2090337	_	transposase	XBJ1_2094, XBJ1_2618, XBJ1_2685, XBJ1_2387, XBJ1_2395, XBJ1_2615	No Hit
XNC1_2176	2096066	2096398	mdtI	multidrug transport protein (SMR superfamily)	XBJ1_2234, XBJ1_2235	XDD1v4_1910, XDD1v4_2079
XNC1_2186	2106427	2110977	tcdB2	B component of insecticidal toxin complex (Tc)	XBJ1_1573, XBJ1_1934, XBJ1_2397	No Hit
XNC1_2214	2143472	2143999	_	Putative transposase (fragment)	No Hit	XDD1v4_0028, XDD1v4_0109, XDD1v4_2304
XNC1_2216	2144546	2144752	_	transposase (fragment)	No Hit	XDD1v4_2590
XNC1_2217	2144931	2145107	_	conserved hypothetical protein	No Hit	XDD1v4_1766
XNC1_2235	2176919	2177797	_	putative membrane protein	No Hit	XDD1v4_2124
XNC1_2236	2178002	2179093	_	Glycine amidinotransferase, mitochondrial precursor (L- arginine:glycine amidinotransferase) (Transamidinase) (AT)	No Hit	XDD1v4_2127
XNC1_2254	2197373	2197687	_	ParE-like protein	No Hit	XDD1v4_0465, XDD1v4_0540
XNC1_2255	2197785	2198045	_	putative counterpart of the neighbouring ParE-like protein	XBJ1_3663	XDD1v4_2663
XNC1_2265	2205090	2212682	_	Putative Mcf toxin	XBJ1_2410	No Hit
XNC1_2275	2220532	2221353	_	putative exported protein	XBJ1_1940	No Hit
XNC1_2280	2224845	2225438	_	conserved hypothetical protein	XBJ1_2377	No Hit
XNC1_2285	2226779	2227147	_	hypothetical protein	XBJ1_2754	No Hit
XNC1_2296	2234158	2234499	_	Transcriptional regulator, LysR family (fragment)	XBJ1_2330	XDD1v4_2159
XNC1_2297	2234532	2234753	_	Transcriptional regulator, LysR family (fragment)	No Hit	XDD1v4_2159
XNC1_2302	2246560	2246700	_	hypothetical protein	No Hit	XDD1v4_2162
XNC1_2332	2272533	2272730	_	transposase (fragment)	XBJ1_2396, XBJ1_0174, XBJ1_1965	No Hit
XNC1_2335	2280669	2285228	tcaC	B component of insecticidal toxin complex (Tc)	XBJ1_1573, XBJ1_1934, XBJ1_2397	No Hit
XNC1_2336	2285221	2288130	tccC	C component of insecticidal toxin complex (Tc)	XBJ1_1574	No Hit
XNC1_2342	2290027	2291040	_	hypothetical protein	XBJ1_1128	No Hit
XNC1_2345	2291640	2291999	_	conserved hypothetical protein	No Hit	XDD1v4_0955
XNC1_2348	2293284	2293916	_	putative transposase	XBJ1_3107	No Hit
XNC1_2349	2293970	2294263	_	putative transposase	XBJ1_0770, XBJ1_0288, XBJ1_1560	No Hit
XNC1_2350	2294283	2295854	_	putative transposase	XBJ1_0771, XBJ1_0772, XBJ1_0284, XBJ1_0287, XBJ1_1559	No Hit
XNC1_2389	2319873	2320295	_	hypothetical protein	XBJ1_3059	XDD1v4_0225, XDD1v4_0254
XNC1_2390	2320772	2321086	_	putative counterpart of the neighbouring HicB-like protein	XBJ1_2793	No Hit
XNC1_2399	2326219	2326425	_	hypothetical protein	No Hit	XDD1v4_0179, XDD1v4_0224, XDD1v4_0255, XDD1v4_1452
XNC1_2407	2333835	2334449	_	transposase	XBJ1_1580, XBJ1_2582	No Hit
XNC1_2447	2375185	2375790	_	Transposase (fragment)	XBJ1_1885, XBJ1_2580, XBJ1_3326	No Hit
XNC1_2470	2422128	2423435	_	Diaminobutyrate--2-oxoglutarate transaminase (Diaminobutyrate--2-oxoglutarate aminotransferase) (L-2,4- diaminobutyric acid transaminase) (DABA aminotransferase)	XBJ1_2942	XDD1v4_1960
XNC1_2480	2433442	2433759	_	conserved hypothetical protein	XBJ1_2428	No Hit
XNC1_2497	2449011	2450054	selD	selenophosphate synthase	XBJ1_2444, XBJ1_2445	XDD1v4_2248
XNC1_2539	2499667	2499924	_	putative transposase (fragment)	XBJ1_2184	No Hit
XNC1_2540	2499914	2500273	_	Putative transposase	No Hit	XDD1v4_1765
XNC1_2545	2502976	2503353	_	hypothetical protein	No Hit	XDD1v4_0237, XDD1v4_0240, XDD1v4_0387, XDD1v4_0408, XDD1v4_1004, XDD1v4_1033, XDD1v4_1400, XDD1v4_1697, XDD1v4_1764, XDD1v4_1947
XNC1_2549	2507253	2507489	_	conserved hypothetical protein	XBJ1_2461	XDD1v4_1911
XNC1_2557	2515095	2515736	_	putative transposase	XBJ1_3108	No Hit
XNC1_2559	2516901	2518508	_	putative Chitinase	XBJ1_0567, XBJ1_0570, XBJ1_1652	No Hit
XNC1_2561	2522114	2526289	xptD	A component of insecticidal toxin complex (Tc) (fragment)	XBJ1_0568	No Hit
XNC1_2562	2526335	2528281	_	putative chitinase	XBJ1_0567, XBJ1_0570, XBJ1_1652	No Hit
XNC1_2564	2529708	2530118	_	hypothetical protein	No Hit	XDD1v4_1949
XNC1_2566	2531280	2538851	xptA1	A component of insecticidal toxin complex (Tc)	XBJ1_1932	No Hit
XNC1_2568	2542055	2546482	xptC1	B component of insecticidal toxin complex (Tc)	XBJ1_1573, XBJ1_1934, XBJ1_2397	No Hit
XNC1_2569	2546604	2554178	xptA2	A component of insecticidal toxin complex (Tc)	XBJ1_1572, XBJ1_1932	No Hit
XNC1_2572	2555119	2555295	_	putative transposase	XBJ1_3887	XDD1v4_1766
XNC1_2574	2555552	2555812	_	hypothetical protein	No Hit	XDD1v4_0237, XDD1v4_0240, XDD1v4_0387, XDD1v4_0408, XDD1v4_1004, XDD1v4_1400, XDD1v4_1697, XDD1v4_1947, XDD1v4_2350, XDD1v4_2450
XNC1_2576	2556360	2556587	_	hypothetical protein	XBJ1_3784	XDD1v4_1372, XDD1v4_3352
XNC1_2577	2556616	2557026	_	conserved hypothetical protein (fragment)	XBJ1_3783	XDD1v4_1374, XDD1v4_3353
XNC1_2578	2557306	2557797	_	conserved hypothetical protein (fragment)	No Hit	XDD1v4_3353
XNC1_2598	2571709	2572542	_	transposase (fragment)	No Hit	XDD1v4_0229, XDD1v4_0249
XNC1_2599	2572710	2574044	_	RNA-directed DNA polymerase (Reverse transcriptase)	No Hit	XDD1v4_0231, XDD1v4_0247
XNC1_2631	2596781	2597878	_	Tranposase	XBJ1_1505, XBJ1_2136, XBJ1_3108	No Hit
XNC1_2637	2600055	2600231	_	conserved hypothetical protein	XBJ1_3887	No Hit
XNC1_2639	2600426	2600971	_	Transposase (fragment)	XBJ1_3108	No Hit
XNC1_2640	2600984	2601505	_	Transposase (fragment)	XBJ1_1505	No Hit
XNC1_2757	2731657	2731869	_	hypothetical protein	XBJ1_2873	No Hit
XNC1_2775	2748386	2748862	_	conserved hypothetical protein (fragment)	XBJ1_1504	XDD1v4_2945
XNC1_2787	2781078	2781218	astC	succinylornithine transaminase (fragment)	No Hit	XDD1v4_0503
XNC1_2788	2781112	2781897	_	transposase (fragment)	XBJ1_2605, XBJ1_2910	No Hit
XNC1_2795	2786467	2786739	_	conserved hypothetical protein	XBJ1_1078	No Hit
XNC1_2797	2786878	2787114	_	bacteriophage protein (fragment)	XBJ1_3066	No Hit
XNC1_2843	2848583	2848954	_	putative exported protein	No Hit	XDD1v4_0016
XNC1_2860	2873478	2873624	_	hypothetical protein	No Hit	XDD1v4_0168
XNC1_2863	2874791	2875675	_	transposase	XBJ1_3070, XBJ1_0623, XBJ1_1846, XBJ1_1981	XDD1v4_0228, XDD1v4_0230, XDD1v4_0248, XDD1v4_0250
XNC1_2866	2877478	2878254	yjiE	putative transcriptional regulator with periplasmic binding protein domain (LysR family)	No Hit	XDD1v4_0711
XNC1_2873	2881172	2881396	_	hypothetical protein	XBJ1_1283	No Hit
XNC1_2882	2885201	2885584	_	hypothetical protein	XBJ1_1292	XDD1v4_0956, XDD1v4_1109
XNC1_2883	2885705	2885914	_	hypothetical protein	XBJ1_1297	No Hit
XNC1_2884	2886125	2886439	_	hypothetical protein	XBJ1_1294	No Hit
XNC1_2906	2899617	2899844	_	hypothetical protein	No Hit	XDD1v4_0968
XNC1_2913	2909470	2910231	_	transposase	XBJ1_1424, XBJ1_2805, XBJ1_0459	No Hit
XNC1_2924	2923060	2923404	_	hypothetical protein	XBJ1_2295, XBJ1_2679, XBJ1_3184	XDD1v4_1787
XNC1_2925	2923495	2924934	_	transposase	XBJ1_0771, XBJ1_0287, XBJ1_1559	No Hit
XNC1_2928	2925301	2925933	_	transposase	XBJ1_3107	No Hit
XNC1_2930	2926141	2927163	_	transposase	XBJ1_0631, XBJ1_0632, XBJ1_0663	XDD1v4_0229, XDD1v4_0249
XNC1_2933	2932070	2933038	_	transposase	No Hit	XDD1v4_1945
XNC1_2942	2936135	2936611	_	conserved hypothetical protein	XBJ1_1885, XBJ1_2605, XBJ1_2910, XBJ1_1978, XBJ1_2580, XBJ1_3326	No Hit
XNC1_2943	2936648	2937256	_	transposase (fragment)	XBJ1_1885, XBJ1_2605, XBJ1_2910, XBJ1_1978, XBJ1_2147, XBJ1_2580, XBJ1_3326	No Hit
XNC1_2978	2964957	2966243	_	Permease	No Hit	XDD1v4_1044
XNC1_2995	2981966	2982277	_	transposase (fragment)	XBJ1_1523	No Hit
XNC1_3006	2988224	2988361	_	hypothetical protein	XBJ1_1115	No Hit
XNC1_3012	2990668	2991627	_	transposase (fragment)	XBJ1_2789, XBJ1_3055, XBJ1_1880	No Hit
XNC1_3015	2992240	2993196	_	transposase	XBJ1_0715, XBJ1_1330, XBJ1_1405, XBJ1_4126, XBJ1_4300, XBJ1_3179	XDD1v4_1945
XNC1_3016	2993224	2994192	_	transposase	No Hit	XDD1v4_1945
XNC1_3018	2994431	2994694	_	hypothetical protein	No Hit	XDD1v4_1765, XDD1v4_1948
XNC1_3019	2994719	2994967	_	conserved hypothetical protein	XBJ1_2184	XDD1v4_0236, XDD1v4_0242, XDD1v4_0388, XDD1v4_0409, XDD1v4_1003, XDD1v4_1032, XDD1v4_1401, XDD1v4_1698, XDD1v4_2351, XDD1v4_2449
XNC1_3021	2996104	2997141	tcdA	A component of insecticidal toxin complex (Tc) (fragment)	XBJ1_1572	No Hit
XNC1_3022	2997030	2997662	tcdA	A component of insecticidal toxin complex (Tc) (fragment)	XBJ1_1572	No Hit
XNC1_3024	2997959	2998552	tcdA	A component of insecticidal toxin complex (Tc) (fragment)	XBJ1_1572	No Hit
XNC1_3087	3050706	3050906	_	hypothetical protein	XBJ1_1168	No Hit
XNC1_3135	3085546	3086178	_	putative transposase	XBJ1_3107	No Hit
XNC1_3136	3086388	3087149	_	putative transposase	XBJ1_1424, XBJ1_2805, XBJ1_0459	No Hit
XNC1_3138	3087987	3089027	_	transposase	XBJ1_1523	No Hit
XNC1_3140	3089510	3090331	_	Aminoglycoside 3\'-N-acetyltransferase	No Hit	XDD1v4_2549, XDD1v4_2550
XNC1_3155	3101819	3102007	_	hypothetical protein	XBJ1_1504	No Hit
XNC1_3171	3116041	3117474	_	Two-component sensor kinase	XBJ1_2972	XDD1v4_2646
XNC1_3199	3146261	3146629	_	hypothetical protein	XBJ1_2183	XDD1v4_0237, XDD1v4_0240, XDD1v4_0387, XDD1v4_0408, XDD1v4_1004, XDD1v4_1400, XDD1v4_1697, XDD1v4_1947, XDD1v4_2350, XDD1v4_2450
XNC1_3200	3146623	3146970	_	putative transposase (fragment)	XBJ1_2184	XDD1v4_0236, XDD1v4_0388, XDD1v4_0409, XDD1v4_1003, XDD1v4_1401, XDD1v4_1698, XDD1v4_1948, XDD1v4_2351, XDD1v4_2449, XDD1v4_2610
XNC1_3201	3146983	3147159	_	putative transposase (fragment)	XBJ1_3887	No Hit
XNC1_3214	3158620	3158793	_	hypothetical protein	XBJ1_3125	No Hit
XNC1_3233	3170813	3171274	_	transposase	No Hit	XDD1v4_3873
XNC1_3237	3171998	3172438	_	transposase (fragment)	XBJ1_1349, XBJ1_1740, XBJ1_0434	XDD1v4_0553, XDD1v4_0672, XDD1v4_0973, XDD1v4_0997, XDD1v4_1288, XDD1v4_1403, XDD1v4_1416, XDD1v4_1720, XDD1v4_2406, XDD1v4_2445
XNC1_3253	3182074	3182235	_	putative formate acetyltransferase withPFL-like glycyl radical domain (fragment)	No Hit	XDD1v4_2820
XNC1_3260	3185709	3186815	ximB	xenocin-immunity protein	No Hit	XDD1v4_3944
XNC1_3338	3261979	3263025	_	putative 3-oxoacyl-[acyl-carrier-protein] synthase	XBJ1_3626	No Hit
XNC1_3373	3293513	3293734	_	conserved hypothetical protein	No Hit	XDD1v4_2864, XDD1v4_3451
XNC1_3394	3309177	3310265	_	putative tail protein	XBJ1_2643	No Hit
XNC1_3395	3310262	3310807	_	putative baseplate assembly protein	XBJ1_2642	No Hit
XNC1_3396	3310804	3311253	_	putative bacteriophage protein	XBJ1_2641	No Hit
XNC1_3397	3311254	3312327	_	putative bacteriophage protein	XBJ1_2640	No Hit
XNC1_3398	3312318	3312899	_	putative prophage protein	XBJ1_2639	No Hit
XNC1_3402	3314587	3315018	_	hypothetical protein	XBJ1_2637, XBJ1_3182	No Hit
XNC1_3403	3315205	3315480	_	hypothetical protein	No Hit	XDD1v4_2909
XNC1_3405	3316464	3316580	_	hypothetical protein	No Hit	XDD1v4_1055
XNC1_3418	3324732	3325013	_	putative proteic killer active protein	XBJ1_1255	XDD1v4_0709
XNC1_3436	3337717	3337833	_	hypothetical protein	XBJ1_2666	No Hit
XNC1_3458	3353560	3353754	_	hypothetical protein	XBJ1_3406	No Hit
XNC1_3459	3353702	3353899	_	conserved hypothetical protein	XBJ1_3406	No Hit
XNC1_3460	3353896	3354780	_	transposase	XBJ1_1454	XDD1v4_0228, XDD1v4_0232, XDD1v4_0246, XDD1v4_0250
XNC1_3461	3354856	3355071	_	hypothetical protein	XBJ1_3406	No Hit
XNC1_3462	3355432	3356094	_	conserved hypothetical protein	XBJ1_3406	No Hit
XNC1_3463	3356094	3356471	_	hypothetical protein	XBJ1_3407	No Hit
XNC1_3467	3358694	3361909	_	Rhs family protein (fragment)	XBJ1_0281	XDD1v4_0969, XDD1v4_1491, XDD1v4_3704
XNC1_3468	3361925	3362380	_	conserved hypothetical protein	XBJ1_0280	XDD1v4_1490
XNC1_3475	3369411	3369668	_	hypothetical protein	No Hit	XDD1v4_1108, XDD1v4_1116, XDD1v4_1486
XNC1_3485	3373214	3373474	_	hypothetical protein	No Hit	XDD1v4_0515
XNC1_3527	3405989	3406378	_	transposase	No Hit	XDD1v4_0223, XDD1v4_0256, XDD1v4_3872
XNC1_3566	3442159	3445416	_	putative invasin	XBJ1_2149, XBJ1_3402, XBJ1_1508	XDD1v4_1100, XDD1v4_1510
XNC1_3568	3446596	3447144	_	conserved hypothetical protein	No Hit	XDD1v4_1111
XNC1_3590	3476464	3476874	_	putative transposase	No Hit	XDD1v4_1454
XNC1_3592	3477345	3477644	_	putative antirestriction protein	XBJ1_1466, XBJ1_1567, XBJ1_1568	XDD1v4_1125
XNC1_3630	3504394	3505278	_	transposase	XBJ1_3070, XBJ1_0623, XBJ1_1846, XBJ1_1981	XDD1v4_0228, XDD1v4_0230, XDD1v4_0248, XDD1v4_0250
XNC1_3631	3505320	3506207	_	transposase	XBJ1_0715, XBJ1_1330, XBJ1_1405	XDD1v4_1945
XNC1_3638	3509585	3509908	_	transposase	XBJ1_1579, XBJ1_2581, XBJ1_3140, XBJ1_3588	XDD1v4_0178, XDD1v4_0225, XDD1v4_0254, XDD1v4_2964
XNC1_3656	3524807	3525217	_	transposase	No Hit	XDD1v4_1454
XNC1_3657	3525315	3525638	_	transposase	XBJ1_1579, XBJ1_2581, XBJ1_3140, XBJ1_3588	XDD1v4_0178, XDD1v4_0225, XDD1v4_0254, XDD1v4_2964
XNC1_3658	3525420	3525821	_	hypothetical protein	No Hit	XDD1v4_0179, XDD1v4_0224, XDD1v4_0255, XDD1v4_1452
XNC1_3686	3550890	3551642	_	putative insertion sequence ATP-binding protein y4bM/y4kI/y4tA	XBJ1_2998	No Hit
XNC1_3690	3558253	3561516	_	putative invasin	XBJ1_3402, XBJ1_1508	XDD1v4_1100, XDD1v4_1510, XDD1v4_1511
XNC1_3695	3564404	3565426	_	transposase	XBJ1_0631, XBJ1_0632, XBJ1_0663	XDD1v4_0229, XDD1v4_0249
XNC1_3696	3565590	3566474	_	transposase	XBJ1_3070, XBJ1_0623, XBJ1_1846, XBJ1_1981	XDD1v4_0228, XDD1v4_0230, XDD1v4_0232, XDD1v4_0246, XDD1v4_0248, XDD1v4_0250
XNC1_3700	3567926	3568798	_	conserved hypothetical protein	XBJ1_2803	XDD1v4_0691
XNC1_3711	3578339	3578569	_	conserved hypothetical protein	XBJ1_3720, XBJ1_3730	No Hit
XNC1_3712	3578362	3578496	_	conserved hypothetical protein	XBJ1_3717, XBJ1_3718, XBJ1_3721	XDD1v4_0602, XDD1v4_0603, XDD1v4_2261, XDD1v4_2262, XDD1v4_2264
XNC1_3713	3578870	3579073	_	conserved hypothetical protein	XBJ1_3730	XDD1v4_2067
XNC1_3717	3580652	3583402	_	CRISPR-associated helicase, Cas3 family	XBJ1_3749	XDD1v4_0598
XNC1_3718	3583402	3585018	_	CRISPR-associated protein, Cse1 family	XBJ1_3750	XDD1v4_0597
XNC1_3719	3585011	3585562	_	CRISPR-associated protein, Cse2 family	XBJ1_3751	XDD1v4_0596
XNC1_3720	3585612	3586649	_	CRISPR-associated protein, Cse4 family	XBJ1_3752	XDD1v4_0595
XNC1_3721	3586663	3587427	_	CRISPR-associated protein Cas5 family	XBJ1_3753	XDD1v4_0594
XNC1_3722	3587414	3588091	_	Crispr-associated protein, Cse3 family	XBJ1_3754	XDD1v4_0593
XNC1_3723	3588091	3589011	_	CRISPR-associated protein, Cas1 family	XBJ1_3755	XDD1v4_0592
XNC1_3724	3589014	3589307	_	CRISPR-associated protein Cas2	XBJ1_3756	XDD1v4_0591
XNC1_3725	3589489	3589851	_	hypothetical protein	XBJ1_3720	No Hit
XNC1_3730	3594144	3594614	_	TRANSCRIPTION REGULATOR PROTEIN	XBJ1_3763	XDD1v4_0587
XNC1_3746	3607111	3607365	_	Antitoxin yefM	XBJ1_3077	No Hit
XNC1_3747	3607362	3607616	_	Toxin yoeB	XBJ1_3078	No Hit
XNC1_3748	3607736	3609013	_	conserved hypothetical protein	No Hit	XDD1v4_0685
XNC1_3749	3609010	3609816	_	conserved hypothetical protein	No Hit	XDD1v4_0686
XNC1_3750	3609809	3610828	ybjS	NAD-dependent epimerase/dehydratase	No Hit	XDD1v4_0687
XNC1_3751	3610825	3611823	_	putative 3-oxoacyl-[acyl-carrier-protein] synthase III (Beta- ketoacyl-ACP synthase III) (KAS III)	No Hit	XDD1v4_0688
XNC1_3753	3612926	3613531	_	transposase (fragment)	XBJ1_1885, XBJ1_2580, XBJ1_3326	No Hit
XNC1_3766	3624314	3625540	xaxA	XaxA	XBJ1_1711	XDD1v4_0809
XNC1_3767	3625581	3626633	xaxB	XaxB	XBJ1_1710	XDD1v4_0810
XNC1_3791	3647350	3647613	_	Alanyl-tRNA synthetase-related protein (fragment)	No Hit	XDD1v4_0746
XNC1_3792	3647610	3647984	_	Alanyl-tRNA synthetase-related protein (fragment)	No Hit	XDD1v4_0746
XNC1_3824	3681133	3681501	_	Putative transposase (fragment)	XBJ1_2183	XDD1v4_0237, XDD1v4_0240, XDD1v4_0387, XDD1v4_0408, XDD1v4_1004, XDD1v4_1400, XDD1v4_1697, XDD1v4_1764, XDD1v4_1947, XDD1v4_2125
XNC1_3825	3681495	3681842	_	hypothetical protein	XBJ1_2184	XDD1v4_0236, XDD1v4_0388, XDD1v4_0409, XDD1v4_1003, XDD1v4_1401, XDD1v4_1698, XDD1v4_1948, XDD1v4_2351, XDD1v4_2449, XDD1v4_2610
XNC1_3869	3727943	3728074	_	hypothetical protein	No Hit	XDD1v4_1225
XNC1_3900	3760006	3760299	_	conserved hypothetical protein; putative exported protein	XBJ1_0113	XDD1v4_0570, XDD1v4_0707
XNC1_3904	3764834	3765619	_	conserved hypothetical protein	No Hit	XDD1v4_3220
XNC1_3905	3765612	3766250	_	conserved hypothetical protein	No Hit	XDD1v4_3221
XNC1_3909	3770763	3771731	glk	glucokinase	No Hit	XDD1v4_3223
XNC1_3928	3790193	3793447	_	putative type I restriction-modification system (HsdR)	No Hit	XDD1v4_2950
XNC1_3930	3793624	3794913	_	Type I restriction-modification	No Hit	XDD1v4_2949
XNC1_3931	3794913	3797195	_	putative type I restriction-modification system DNA methylase (HsdM)	No Hit	XDD1v4_2948
XNC1_3947	3810332	3810898	_	conserved hypothetical protein	XBJ1_4006	No Hit
XNC1_3957	3819684	3820556	_	hypothetical protein	No Hit	XDD1v4_3249
XNC1_3968	3829676	3829873	_	hypothetical protein	No Hit	XDD1v4_1692
XNC1_3977	3839157	3839288	_	hypothetical protein	No Hit	XDD1v4_1225
XNC1_3982	3842910	3843080	_	hypothetical protein	No Hit	XDD1v4_3281
XNC1_4011	3874069	3874293	_	hypothetical protein	No Hit	XDD1v4_3310
XNC1_4046	3915007	3915648	_	putative transporter protein	No Hit	XDD1v4_3369
XNC1_4047	3915655	3916494	_	conserved hypothetical protein	No Hit	XDD1v4_3370
XNC1_4099	3973702	3974898	_	hypothetical protein	XBJ1_2816, XBJ1_4116	XDD1v4_3091
XNC1_4112	3984352	3984762	_	transposase	No Hit	XDD1v4_2965
XNC1_4126	3993790	3994086	_	conserved hypothetical protein	XBJ1_1020	XDD1v4_2832, XDD1v4_3421
XNC1_4128	3994389	3994538	_	Bacterial nucleoid DNA-binding protein(fragment)	XBJ1_1019	XDD1v4_2833, XDD1v4_3422
XNC1_4130	3994653	3994922	_	putative phage gene	XBJ1_1010	XDD1v4_2843, XDD1v4_3431
XNC1_4131	3995078	3995191	_	Putative phage gene (fragment)	XBJ1_1005	XDD1v4_2848, XDD1v4_3436
XNC1_4132	3995169	3995510	_	Putative phage gene (fragment)	XBJ1_1005	XDD1v4_2848, XDD1v4_3436
XNC1_4133	3995452	3995646	_	conserved hypothetical protein	XBJ1_1004	XDD1v4_2849, XDD1v4_3437
XNC1_4141	4000223	4001578	_	conserved hypothetical protein	XBJ1_3876	No Hit
XNC1_4163	4018345	4018959	mtgA	peptidoglycan transglycosylase, biosynthetic	XBJ1_0065, XBJ1_3856	XDD1v4_3501
XNC1_4203	4051411	4052283	cynR	cyn operon positive regulator (LysR family)	No Hit	XDD1v4_2176
XNC1_4207	4054760	4054948	_	putative transposase (fragment)	XBJ1_0831, XBJ1_1867	No Hit
XNC1_4212	4058067	4058474	_	conserved hypothetical protein	No Hit	XDD1v4_0820, XDD1v4_3537
XNC1_4221	4068052	4068585	_	conserved hypothetical protein	No Hit	XDD1v4_2678, XDD1v4_3131
XNC1_4222	4068578	4069498	_	conserved hypothetical protein	No Hit	XDD1v4_3130
XNC1_4223	4069778	4070662	_	transposase	XBJ1_1454	XDD1v4_0232, XDD1v4_0246
XNC1_4228	4073153	4073845	_	putative aspartate racemase	No Hit	XDD1v4_0710
XNC1_4229	4073974	4074864	_	putative LysR-family transcriptional regulator	No Hit	XDD1v4_0711
XNC1_4236	4080959	4081720	_	transposase	XBJ1_1424, XBJ1_2805, XBJ1_0459	No Hit
XNC1_4243	4087397	4087675	_	hypothetical protein	No Hit	XDD1v4_2247
XNC1_4249	4090495	4090674	_	conserved hypothetical protein	XBJ1_2654	XDD1v4_1680
XNC1_4263	4102396	4103730	_	putative RNA-directed DNA polymerase (Reverse transcriptase)	No Hit	XDD1v4_0231, XDD1v4_0247
XNC1_4264	4103899	4104711	_	transposase (fragment)	No Hit	XDD1v4_0229, XDD1v4_0249
XNC1_4268	4106062	4106946	_	transposase	XBJ1_3070, XBJ1_0623, XBJ1_1846	XDD1v4_0230, XDD1v4_0232, XDD1v4_0246, XDD1v4_0248
XNC1_4271	4108137	4108889	_	putative insertion sequence ATP-binding protein y4bM/y4kI/y4tA	XBJ1_2998	No Hit
XNC1_4273	4110711	4111004	_	putative transposase	XBJ1_0770, XBJ1_0288, XBJ1_1560	No Hit
XNC1_4274	4111024	4112421	_	putative transposase	XBJ1_0771, XBJ1_0287, XBJ1_1559	No Hit
XNC1_4278	4114012	4114611	_	conserved hypothetical protein	XBJ1_4034	XDD1v4_3624
XNC1_4279	4114626	4115735	_	putative transport protein (permease)	XBJ1_1112, XBJ1_4035	XDD1v4_3625
XNC1_4280	4115930	4116583	_	putative Inorganic diphosphatase	XBJ1_4036	XDD1v4_3626
XNC1_4281	4116609	4117670	_	putative L-iditol 2-dehydrogenase	XBJ1_4037	XDD1v4_3627
XNC1_4283	4119147	4121861	malT	transcriptional activator of maltose utilization, binds maltotriose (inducer) and ATP (LysR familiy)	XBJ1_4039	XDD1v4_3629
XNC1_4284	4121927	4122070	_	hypothetical protein	XBJ1_4039	No Hit
XNC1_4285	4122280	4124730	malP	maltodextrin phosphorylase	XBJ1_4042	XDD1v4_3631
XNC1_4286	4124756	4126906	malQ	4-alpha-glucanotransferase (amylomaltase)	XBJ1_4043	XDD1v4_3632
XNC1_4287	4127074	4127964	malG	maltose transport protein (ABC superfamily, membrane)	XBJ1_4044	XDD1v4_3633
XNC1_4288	4127977	4129533	malF	maltose transport protein (ABC superfamily, membrane)	XBJ1_4045	XDD1v4_3634
XNC1_4289	4129626	4130825	malE	maltose transport protein, chemotaxis (ABC superfamily, peri_bind)	XBJ1_4046	XDD1v4_3635
XNC1_4294	4135096	4135803	_	transposase (fragment)	XBJ1_1448	No Hit
XNC1_4295	4135613	4136107	_	putative transposase	XBJ1_1447	No Hit
XNC1_4298	4136513	4137193	_	putative transposase (fragment)	XBJ1_2789	No Hit
XNC1_4352	4180783	4180926	_	hypothetical protein	XBJ1_4073	No Hit
XNC1_4358	4186646	4187350	_	N-methyl-transferase	No Hit	XDD1v4_2005
XNC1_4382	4213206	4213382	_	conserved hypothetical protein	XBJ1_3887	XDD1v4_1766
XNC1_4383	4213395	4213742	_	putative transposase	XBJ1_2184	XDD1v4_0236, XDD1v4_0388, XDD1v4_0409, XDD1v4_1003, XDD1v4_1401, XDD1v4_1698, XDD1v4_1948, XDD1v4_2351, XDD1v4_2449, XDD1v4_2610
XNC1_4384	4213736	4214023	_	hypothetical protein	XBJ1_2183	XDD1v4_0237, XDD1v4_0240, XDD1v4_0387, XDD1v4_0408, XDD1v4_1004, XDD1v4_1400, XDD1v4_1697, XDD1v4_1764, XDD1v4_1947, XDD1v4_2125
XNC1_4419	4238717	4239049	_	conserved hypothetical protein	No Hit	XDD1v4_2418
XNC1_4420	4239337	4239897	_	putative transcriptional regulator	No Hit	XDD1v4_3844
XNC1_4421	4240001	4241482	_	Methyl viologen resistance protein smvA	XBJ1_3432	XDD1v4_3341, XDD1v4_3845
XNC1_4446	4262050	4262277	_	transposase (fragment)	XBJ1_1965	No Hit
XNC1_4448	4262376	4262753	_	transposase (fragment)	XBJ1_2616, XBJ1_2094, XBJ1_2387, XBJ1_2395	No Hit
XNC1_4452	4267407	4267565	_	hypothetical protein	No Hit	XDD1v4_0095
XNC1_4457	4269051	4269206	_	putative counterpart of the neighbouring MazF-like protein	No Hit	XDD1v4_3837
XNC1_4458	4269206	4269580	mazF	MazF-like protein (toxin-antitoxin system)	XBJ1_0440	XDD1v4_0556, XDD1v4_3836
XNC1_4484	4288050	4288187	_	hypothetical protein	XBJ1_3594, XBJ1_4118, XBJ1_0287	No Hit
XNC1_4523	4331035	4331262	_	hypothetical protein; putative exported protein	XBJ1_2726	XDD1v4_1763, XDD1v4_3819
XNC1_4526	4331674	4332132	_	hypothetical protein	XBJ1_2724	XDD1v4_3828
XNC1_4528	4332359	4332532	_	hypothetical protein	XBJ1_0214	XDD1v4_3827, XDD1v4_3828, XDD1v4_3829
XNC1_4531	4333967	4334377	_	transposase	XBJ1_1580, XBJ1_2582	No Hit
XNC1_4532	4334475	4334798	_	transposase	XBJ1_1579, XBJ1_3140, XBJ1_3588	XDD1v4_0178, XDD1v4_0225, XDD1v4_0254, XDD1v4_2964
XNC1_4567	4369969	4370541	_	RNA-directed DNA polymerase (Reverse transcriptase) (fragment)	No Hit	XDD1v4_0231, XDD1v4_0247
XNC1_4568	4370710	4371522	_	transposase (fragment)	No Hit	XDD1v4_0229, XDD1v4_0249
XNC1_4579	4377767	4378651	_	transposase	XBJ1_3070, XBJ1_0623, XBJ1_1846	XDD1v4_0228, XDD1v4_0230, XDD1v4_0248, XDD1v4_0250
XNC1_4584	4379894	4380589	_	transposase	XBJ1_2094, XBJ1_2618, XBJ1_2685, XBJ1_0876, XBJ1_2387, XBJ1_2395, XBJ1_2615	No Hit
XNC1_4598	4393344	4394228	_	transposase	XBJ1_3070, XBJ1_0623, XBJ1_1846	XDD1v4_0230, XDD1v4_0232, XDD1v4_0246, XDD1v4_0248
XNC1_4611	4406998	4407165	_	PemI-like protein (fragment)	No Hit	XDD1v4_3837
XNC1_4637	4425799	4426164	_	transposase(fragment)	XBJ1_1505	No Hit
XNC1_4639	4426436	4426972	_	transposase (fragment)	XBJ1_2618, XBJ1_2685, XBJ1_0174, XBJ1_0876, XBJ1_1965, XBJ1_2615, XBJ1_2911	No Hit
XNC1_p0024	17874	18263	_	transposase	No Hit	XDD1v4_0223, XDD1v4_0256, XDD1v4_3872
XNC1_p0073	63057	64457	_	hypothetical protein	XBJ1_1571, XBJ1_1571, XBJ1_3362, XBJ1_3362	XDD1v4_1284
XNC1_p0086	75119	75832	_	transposase	XBJ1_2094, XBJ1_2094, XBJ1_2618, XBJ1_2618, XBJ1_2685, XBJ1_2685, XBJ1_0174, XBJ1_0174, XBJ1_0876, XBJ1_0876, XBJ1_1964, XBJ1_1964, XBJ1_2387, XBJ1_2387, XBJ1_2395, XBJ1_2395, XBJ1_2615, XBJ1_2615, XBJ1_2911, XBJ1_2911	No Hit
XNC1_p0107	96273	96713	_	hypothetical protein	XBJ1_2183, XBJ1_2183, XBJ1_2182, XBJ1_2182	XDD1v4_0237, XDD1v4_0240, XDD1v4_0387, XDD1v4_1004, XDD1v4_1033, XDD1v4_1400, XDD1v4_1697, XDD1v4_1764, XDD1v4_1947, XDD1v4_2350
XNC1_p0110	97747	98718	_	hypothetical protein	XBJ1_2244, XBJ1_2244	No Hit
XNC1_p0124	112263	113138	_	hypothetical protein	XBJ1_2020, XBJ1_2020, XBJ1_0571, XBJ1_0571, XBJ1_3533, XBJ1_3533, XBJ1_3533, XBJ1_3533	XDD1v4_0740
XNC1_p0127	114160	114327	_	conserved hypothetical protein	XBJ1_2608, XBJ1_2608, XBJ1_3362, XBJ1_3362	No Hit
XNC1_p0131	116607	117017	_	hypothetical protein	XBJ1_1571, XBJ1_1571, XBJ1_3362, XBJ1_3362	No Hit
XNC1_p0132	117001	117390	_	transposase	No Hit	XDD1v4_0223, XDD1v4_0256
XNC1_p0134	118231	118770	_	conserved hypothetical protein	No Hit	XDD1v4_1284
XNC1_p0137	122842	123279	_	transposase (fragment)	No Hit	XDD1v4_0232, XDD1v4_0246
XNC1_p0146	128196	129596	_	hypothetical protein	XBJ1_1571, XBJ1_1571, XBJ1_3362, XBJ1_3362	XDD1v4_1284
