# Supplementary material for: The insect pathogenic bacterium Xenorhabdus innexi has attenuated virulence in multiple insect model hosts yet encodes a potent mosquitocidal toxin
Source: BMC Genomics. 2017 Dec 1;18:927. doi: 10.1186/s12864-017-4311-4 (PMC5709968; doi:10.1186/s12864-017-4311-4)
Supplement: Supplementary file 10 — AntiSMASH analysis of NRPS and PKS genes from XIS1_460105 to XIS1_460116. (ZIP 2696 kb) [file 12864_2017_4311_MOESM10_ESM.zip]

Archive with 5 entries (5 files):
- XIS1_Xlt_NRPS_PKS_AntiSMASH_Results/XIS1_v1_460107.zip
- XIS1_Xlt_NRPS_PKS_AntiSMASH_Results/XIS1_v1_460108.zip
- XIS1_Xlt_NRPS_PKS_AntiSMASH_Results/XIS1_v1_460109.zip
- XIS1_Xlt_NRPS_PKS_AntiSMASH_Results/XIS1_v1_460114.zip
- XIS1_Xlt_NRPS_PKS_AntiSMASH_Results/XIS1_v1_460115.zip
